# Supplementary material for: Knowledge of medical professionals, their practices, and their attitudes toward traditional Chinese medicine for the prevention and treatment of coronavirus disease 2019: A survey in Sichuan, China
Source: PLoS One. 2021 Mar 16;16(3):e0234855. doi: 10.1371/journal.pone.0234855 (PMC7963037; doi:10.1371/journal.pone.0234855)
Supplement: S1 Raw data — (XLSX) [file pone.0234855.s002.xlsx]

## Sheet: Sheet1
Answer number	Q1_Gender	Q2_Age（years）	Q3_Professional level	Q4_Your occupation category	Q5_Time since qualification (years)	Q6_Your major	Q7_ Have you received TCM treatment in recent 5 years?	Q8_What's your opinion on the prevention and treatment of traditional Chinese medicine for COVID-19?	Q9_There is no specific drug for COVID-19.	Q10_Do you think that Chinese medicine can develop immunity from COVID-19	Q11_Do you think TCM can alleviate the symptoms of COVID-19 patients?	Q12_Do you knew that TCM have been recommended to use for different phase of COVID-19 by National Health Commission of the People’s Republic of China.	The knowledge sources of "TCM used for prevention and treatment of COVID-19" (multiple choice)hospital_training	Q13_The knowledge sources of "TCM used for prevention and treatment of COVID-19" (multiple choice)hospital training_ academic journals	Q13_The knowledge sources of "TCM used for prevention and treatment of COVID-19" (multiple choice))_academic conferences	Q13_The knowledge sources of "TCM used for prevention and treatment of COVID-19" (multiple choice)_social platforms (such as Wechat)	Q13_The knowledge sources of "TCM used for prevention and treatment of COVID-19" (multiple choice)_others	Q14_Do you eat the TCM for prevention of COVID-19 , which provide by you hospital.	Q14_ Yes (reason)	Q14_no (reason)
1	man	21-30	Primary	Doctor	1-5years	Chinese medicine	Yes	very much agree	very much agree	Somewhat agree	very much agree	Yes						Yes	Effectiveness
2	man	31-40	Middle	Doctor	6-10years	Chinese medicine	Yes	very much agree	Somewhat agree	very much agree	very much agree	Yes						Yes	Effectiveness
3	woman	21-30	Primary	Nurse	1-5years	Chinese medicine	Yes	Somewhat agree	Somewhat agree	Somewhat agree	Somewhat agree	No	Hospital training	Academic journals		Social media platforms (such as WeChat)	Others	Yes	Effectiveness
4	man	41-50	Advanced	Doctor	11-15years	Chinese medicine	Yes	very much agree	very much agree	very much agree	very much agree	Yes	Hospital training			Social media platforms (such as WeChat)		Yes	Effectiveness
5	woman	31-40	Middle	Doctor	6-10years	Chinese medicine	Yes	very much agree	Somewhat agree	very much agree	very much agree	Yes	Hospital training			Social media platforms (such as WeChat)		Yes	Effectiveness
6	man	51 and above	Advanced	Doctor	21years and above	Chinese medicine	Yes	very much agree	very much agree	very much agree	very much agree	Yes	Hospital training	Academic journals	Conferences	Social media platforms (such as WeChat)	Others	Yes	Effectiveness
7	woman	21-30	Primary	Nurse	1-5years	West medicine	No	Somewhat agree	Neutral	Somewhat agree	Somewhat agree	Yes	Hospital training	Academic journals		Social media platforms (such as WeChat)		Yes	Effectiveness
8	woman	21-30	Primary	Nurse	1-5years	West medicine	Yes	Somewhat agree	Neutral	Somewhat agree	Somewhat agree	Yes	Hospital training			Social media platforms (such as WeChat)		Yes	Effectiveness
9	woman	21-30	Primary	Nurse	1-5years	West medicine	Yes	Neutral	very much agree	Neutral	Somewhat agree	Yes	Hospital training			Social media platforms (such as WeChat)		Yes	Unharmful and should be tried
10	woman	21-30	Primary	Nurse	6-10years	West medicine	Yes	Neutral	Neutral	Neutral	Neutral	No	Hospital training			Social media platforms (such as WeChat)		Yes	Unharmful and should be tried
11	woman	21-30	Primary	Nurse	6-10years	West medicine	Yes	very much disagree	very much agree	very much disagree	very much disagree	No				Social media platforms (such as WeChat)		Yes	Unharmful and should be tried
12	woman	21-30	Primary	Nurse	6-10years	West medicine	No	Neutral	Somewhat agree	Somewhat agree	Neutral	No		Academic journals		Social media platforms (such as WeChat)		Yes	Unharmful and should be tried
13	woman	21-30	Primary	Nurse	6-10years	West medicine	No	Somewhat agree	Somewhat agree	Somewhat agree	Somewhat agree	No	Hospital training			Social media platforms (such as WeChat)		Yes	Unharmful and should be tried
14	woman	21-30	Primary	Nurse	6-10years	Chinese medicine	Yes	Neutral	Neutral	Neutral	Neutral	Yes				Social media platforms (such as WeChat)		Yes	Unharmful and should be tried
15	woman	21-30	Primary	Nurse	1-5years	Chinese medicine	No	Neutral	Neutral	Somewhat agree	Neutral	Yes	Hospital training		Conferences	Social media platforms (such as WeChat)		Yes	Unharmful and should be tried
16	woman	21-30	Primary	Nurse	1-5years	West medicine	No	very much disagree	very much agree	very much disagree	very much disagree	No				Social media platforms (such as WeChat)		No		inefficiency
17	woman	31-40	Middle	Nurse	11-15years	Chinese medicine	Yes	Somewhat agree	Somewhat agree	Somewhat agree	Somewhat agree	Yes	Hospital training	Academic journals		Social media platforms (such as WeChat)		Yes	Effectiveness
18	woman	21-30	Primary	Nurse	6-10years	West medicine	No	Neutral	Neutral	Neutral	Neutral	No				Social media platforms (such as WeChat)		Yes	Unharmful and should be tried
19	woman	21-30	Primary	Nurse	1-5years	West medicine	No	Somewhat agree	Neutral	Somewhat agree	Somewhat agree	No	Hospital training			Social media platforms (such as WeChat)		Yes	Unharmful and should be tried
20	woman	21-30	Primary	Nurse	1-5years	West medicine	No	Neutral	Somewhat agree	Somewhat agree	Somewhat agree	Yes	Hospital training			Social media platforms (such as WeChat)		Yes	Unharmful and should be tried
21	man	21-30	Primary	Nurse	1-5years	Chinese medicine	No	very much agree	very much agree	very much agree	very much agree	Yes		Academic journals		Social media platforms (such as WeChat)		Yes	Unharmful and should be tried
22	woman	21-30	Primary	Nurse	6-10years	Chinese medicine	Yes	Somewhat agree	Neutral	Somewhat agree	Somewhat agree	No	Hospital training			Social media platforms (such as WeChat)		Yes	Effectiveness
23	woman	21-30	Primary	Nurse	1-5years	Chinese medicine	Yes	very much agree	very much agree	Somewhat agree	very much agree	Yes	Hospital training			Social media platforms (such as WeChat)		Yes	Effectiveness
24	woman	41-50	Middle	Nurse	16-20years	West medicine	Yes	Somewhat agree	Neutral	Somewhat agree	Somewhat agree	Yes	Hospital training			Social media platforms (such as WeChat)		Yes	Effectiveness
25	woman	21-30	Primary	Nurse	6-10years	Chinese medicine	Yes	very much agree	Neutral	very much agree	Neutral	Yes	Hospital training	Academic journals	Conferences			Yes	Effectiveness
26	woman	31-40	Primary	Nurse	6-10years	Chinese medicine	Yes	Somewhat agree	Somewhat agree	very much agree	Somewhat agree	Yes		Academic journals				Yes	Effectiveness
27	woman	31-40	Middle	Nurse	11-15years	Chinese medicine	Yes	very much agree	Somewhat agree	Somewhat agree	very much agree	Yes	Hospital training			Social media platforms (such as WeChat)		Yes	Unharmful and should be tried
28	woman	31-40	Middle	Nurse	11-15years	Chinese medicine	Yes	very much agree	Neutral	very much agree	Somewhat agree	Yes	Hospital training	Academic journals	Conferences	Social media platforms (such as WeChat)		Yes	Unharmful and should be tried
29	woman	21-30	Primary	Doctor	1-5years	West medicine	No	Somewhat agree	Somewhat agree	Somewhat agree	Somewhat agree	Yes	Hospital training	Academic journals		Social media platforms (such as WeChat)		Yes	Effectiveness
30	woman	21-30	Primary	Nurse	6-10years	West medicine	No	Neutral	Neutral	Somewhat agree	Somewhat agree	No	Hospital training	Academic journals		Social media platforms (such as WeChat)		Yes	Unharmful and should be tried
31	woman	31-40	Middle	Nurse	11-15years	West medicine	Yes	Somewhat agree	Somewhat agree	Somewhat agree	very much agree	Yes	Hospital training			Social media platforms (such as WeChat)		Yes	Effectiveness
32	woman	31-40	Middle	Nurse	16-20years	West medicine	Yes	Somewhat agree	Somewhat agree	Somewhat agree	Somewhat agree	No		Academic journals		Social media platforms (such as WeChat)		Yes	Unharmful and should be tried
33	woman	21-30	Primary	Nurse	1-5years	Chinese medicine	Yes	very much agree	very much agree	very much agree	very much agree	Yes	Hospital training			Social media platforms (such as WeChat)		Yes	Effectiveness
34	woman	31-40	Primary	Nurse	6-10years	Chinese medicine	Yes	very much agree	Somewhat agree	very much agree	very much disagree	Yes	Hospital training	Academic journals	Conferences	Social media platforms (such as WeChat)		Yes	Unharmful and should be tried
35	woman	21-30	Primary	Doctor	1-5years	West medicine	No	Somewhat agree	Somewhat agree	Somewhat agree	Somewhat agree	Yes	Hospital training	Academic journals		Social media platforms (such as WeChat)		Yes	Effectiveness
36	woman	31-40	Middle	Nurse	11-15years	Chinese medicine	Yes	very much agree	Somewhat agree	Somewhat agree	very much agree	Yes		Academic journals		Social media platforms (such as WeChat)		Yes	Effectiveness
37	woman	21-30	Primary	Nurse	6-10years	Chinese medicine	No	very much agree	Somewhat agree	very much agree	very much agree	Yes	Hospital training	Academic journals	Conferences	Social media platforms (such as WeChat)		Yes	Effectiveness
38	woman	21-30	Primary	Nurse	1-5years	West medicine	No	Neutral	Somewhat agree	Neutral	Neutral	Yes	Hospital training	Academic journals		Social media platforms (such as WeChat)		Yes	Unharmful and should be tried
39	woman	21-30	Primary	Nurse	1-5years	West medicine	No	Somewhat agree	very much agree	Somewhat agree	very much agree	Yes	Hospital training	Academic journals	Conferences	Social media platforms (such as WeChat)		Yes	Unharmful and should be tried
40	woman	21-30	Primary	Nurse	6-10years	West medicine	Yes	Neutral	Neutral	Neutral	Neutral	No	Hospital training			Social media platforms (such as WeChat)		Yes	Unharmful and should be tried
41	woman	21-30	Primary	Nurse	1-5years	Chinese medicine	Yes	very much agree	Somewhat agree	very much agree	very much agree	Yes	Hospital training		Conferences	Social media platforms (such as WeChat)		Yes	Effectiveness
42	woman	41-50	Advanced	Nurse	21years and above	Chinese medicine	Yes	very much agree	Somewhat agree	very much agree	very much agree	Yes	Hospital training	Academic journals		Social media platforms (such as WeChat)		Yes	Effectiveness
43	woman	21-30	Primary	Nurse	1-5years	West medicine	Yes	Neutral	Neutral	Neutral	Neutral	No		Academic journals		Social media platforms (such as WeChat)		Yes	Unharmful and should be tried
44	woman	21-30	Primary	Nurse	1-5years	Chinese medicine	Yes	Somewhat agree	Neutral	Somewhat agree	Somewhat agree	No				Social media platforms (such as WeChat)		Yes	Unharmful and should be tried
45	woman	21-30	Primary	Nurse	1-5years	Chinese medicine	Yes	very much agree	Neutral	very much agree	Neutral	Yes	Hospital training			Social media platforms (such as WeChat)		Yes	Effectiveness
46	woman	31-40	Middle	Doctor	6-10years	West medicine	Yes	Neutral	very much agree	Neutral	Somewhat agree	Yes		Academic journals		Social media platforms (such as WeChat)		Yes	Unharmful and should be tried
47	woman	31-40	Middle	Nurse	11-15years	Chinese medicine	No	Neutral	Somewhat agree	Neutral	Neutral	Yes	Hospital training			Social media platforms (such as WeChat)		Yes	Unharmful and should be tried
48	woman	21-30	Primary	Doctor	1-5years	West medicine	Yes	Somewhat agree	Somewhat agree	Somewhat agree	Somewhat agree	Yes	Hospital training			Social media platforms (such as WeChat)		Yes	Effectiveness
49	woman	21-30	Primary	Nurse	6-10years	West medicine	No	Neutral	Somewhat agree	Neutral	Neutral	Yes				Social media platforms (such as WeChat)		Yes	Unharmful and should be tried
50	woman	21-30	Primary	Nurse	6-10years	West medicine	Yes	Neutral	Neutral	Neutral	Neutral	No				Social media platforms (such as WeChat)		Yes	Unharmful and should be tried
51	man	31-40	Middle	Doctor	6-10years	West medicine	No	Neutral	Somewhat agree	Somewhat agree	Somewhat agree	Yes	Hospital training			Social media platforms (such as WeChat)		Yes	Unharmful and should be tried
52	woman	21-30	Primary	Nurse	1-5years	West medicine	Yes	Neutral	Neutral	Neutral	Neutral	Yes	Hospital training			Social media platforms (such as WeChat)		Yes	Unharmful and should be tried
53	woman	21-30	Primary	Doctor	1-5years	West medicine	Yes	Somewhat agree	very much agree	Neutral	Somewhat agree	Yes	Hospital training	Academic journals	Conferences	Social media platforms (such as WeChat)		Yes	Unharmful and should be tried
54	woman	21-30	Primary	Nurse	6-10years	West medicine	Yes	Somewhat agree	very much agree	Somewhat agree	Somewhat agree	Yes	Hospital training			Social media platforms (such as WeChat)		Yes	Unharmful and should be tried
55	woman	21-30	Primary	Nurse	6-10years	West medicine	Yes	Somewhat agree	very much agree	Somewhat agree	Somewhat agree	No				Social media platforms (such as WeChat)		Yes	Effectiveness
56	woman	21-30	Primary	Nurse	6-10years	West medicine	Yes	Neutral	Somewhat agree	Neutral	Somewhat disagree	No				Social media platforms (such as WeChat)		Yes	Unharmful and should be tried
57	woman	51 and above	Advanced	Nurse	21years and above	West medicine	No	Somewhat agree	Neutral	Somewhat agree	Somewhat agree	Yes	Hospital training					Yes	Effectiveness
58	woman	31-40	Primary	Nurse	6-10years	West medicine	No	Somewhat agree	Somewhat agree	Somewhat agree	Somewhat agree	Yes	Hospital training		Conferences	Social media platforms (such as WeChat)		Yes	Unharmful and should be tried
59	man	31-40	Advanced	Doctor	11-15years	Chinese medicine	No	Somewhat agree	Neutral	Somewhat agree	Somewhat agree	Yes	Hospital training			Social media platforms (such as WeChat)		Yes	Unharmful and should be tried
60	woman	21-30	Primary	Nurse	6-10years	West medicine	No	Neutral	Neutral	Neutral	Neutral	No	Hospital training					Yes	Effectiveness
61	man	41-50	Advanced	Doctor	16-20years	West medicine	Yes	Somewhat agree	very much agree	Somewhat agree	Somewhat agree	Yes				Social media platforms (such as WeChat)		No		inefficiency
62	woman	21-30	Primary	Nurse	1-5years	West medicine	No	Neutral	Neutral	Somewhat agree	Somewhat agree	No				Social media platforms (such as WeChat)		Yes	Effectiveness
63	man	21-30	Primary	Doctor	1-5years	West medicine	No	Neutral	very much agree	Neutral	Neutral	No				Social media platforms (such as WeChat)		Yes	Unharmful and should be tried
64	woman	41-50	Middle	Nurse	21years and above	West medicine	Yes	Somewhat agree	very much agree	very much agree	very much agree	Yes	Hospital training	Academic journals		Social media platforms (such as WeChat)		Yes	Effectiveness
65	woman	21-30	Primary	Nurse	1-5years	West medicine	Yes	Somewhat agree	Somewhat agree	Somewhat agree	Somewhat agree	No	Hospital training	Academic journals	Conferences	Social media platforms (such as WeChat)		Yes	Unharmful and should be tried
66	woman	31-40	Middle	Nurse	11-15years	West medicine	Yes	Neutral	Somewhat disagree	Neutral	Neutral	Yes		Academic journals		Social media platforms (such as WeChat)		Yes	Unharmful and should be tried
67	woman	21-30	Primary	Nurse	1-5years	West medicine	Yes	Neutral	very much agree	Somewhat agree	Somewhat agree	No	Hospital training	Academic journals		Social media platforms (such as WeChat)		Yes	Effectiveness
68	woman	21-30	Middle	Nurse	1-5years	West medicine	No	Neutral	Somewhat agree	Neutral	Neutral	No				Social media platforms (such as WeChat)		Yes	Effectiveness
69	woman	21-30	Middle	Nurse	6-10years	West medicine	No	Neutral	Neutral	Somewhat agree	Somewhat agree	No	Hospital training			Social media platforms (such as WeChat)		Yes	Unharmful and should be tried
70	woman	21-30	Primary	Nurse	6-10years	Chinese medicine	Yes	Neutral	very much agree	Neutral	Somewhat agree	No				Social media platforms (such as WeChat)		Yes	Unharmful and should be tried
71	woman	21-30	Primary	Nurse	1-5years	West medicine	Yes	Somewhat agree	Neutral	Neutral	Neutral	Yes	Hospital training	Academic journals		Social media platforms (such as WeChat)		Yes	Unharmful and should be tried
72	woman	21-30	Primary	Nurse	6-10years	Chinese medicine	Yes	Somewhat agree	very much agree	Somewhat agree	Somewhat agree	Yes		Academic journals		Social media platforms (such as WeChat)		Yes	Unharmful and should be tried
73	woman	21-30	Primary	Nurse	1-5years	West medicine	Yes	Neutral	Somewhat agree	Somewhat agree	Neutral	Yes	Hospital training	Academic journals		Social media platforms (such as WeChat)		Yes	Unharmful and should be tried
74	woman	21-30	Primary	Doctor	1-5years	West medicine	No	Neutral	Somewhat agree	Neutral	Neutral	Yes		Academic journals				Yes	Unharmful and should be tried
75	woman	21-30	Primary	Nurse	1-5years	West medicine	No	Neutral	very much agree	Somewhat disagree	Neutral	No	Hospital training			Social media platforms (such as WeChat)		Yes	Unharmful and should be tried
76	woman	41-50	Advanced	Doctor	21years and above	West medicine	No	Neutral	very much agree	Somewhat agree	Somewhat agree	Yes	Hospital training			Social media platforms (such as WeChat)		No		inefficiency
77	woman	21-30	Primary	Doctor	1-5years	West medicine	No	Neutral	Somewhat agree	Somewhat agree	Neutral	Yes				Social media platforms (such as WeChat)		Yes	Unharmful and should be tried
78	man	31-40	Middle	Doctor	6-10years	Chinese medicine	Yes	Somewhat agree	Somewhat agree	Somewhat agree	Somewhat agree	Yes	Hospital training	Academic journals		Social media platforms (such as WeChat)		Yes	Effectiveness
79	woman	21-30	Primary	Doctor	1-5years	West medicine	Yes	Somewhat agree	very much agree	Somewhat agree	Somewhat agree	Yes				Social media platforms (such as WeChat)		Yes	Unharmful and should be tried
80	woman	31-40	Primary	Nurse	6-10years	West medicine	No	Neutral	Neutral	Neutral	Neutral	No				Social media platforms (such as WeChat)		Yes	Unharmful and should be tried
81	woman	21-30	Primary	Nurse	1-5years	West medicine	No	Neutral	Neutral	Neutral	Neutral	No	Hospital training			Social media platforms (such as WeChat)		Yes	Effectiveness
82	woman	21-30	Primary	Nurse	6-10years	West medicine	Yes	Somewhat disagree	Neutral	Neutral	Neutral	No	Hospital training					Yes	Unharmful and should be tried
83	woman	31-40	Middle	Nurse	11-15years	Chinese medicine	Yes	Somewhat agree	Somewhat agree	Somewhat agree	Somewhat agree	Yes	Hospital training	Academic journals		Social media platforms (such as WeChat)		Yes	Unharmful and should be tried
84	man	21-30	Primary	Doctor	1-5years	Chinese medicine	Yes	very much agree	very much agree	Somewhat agree	very much agree	Yes	Hospital training		Conferences	Social media platforms (such as WeChat)		Yes	Effectiveness
85	woman	21-30	Primary	Nurse	1-5years	Chinese medicine	No	Neutral	Neutral	Somewhat agree	Neutral	Yes				Social media platforms (such as WeChat)		Yes	Unharmful and should be tried
86	woman	31-40	Middle	Nurse	21years and above	West medicine	No	Somewhat agree	Somewhat agree	Somewhat agree	Somewhat agree	Yes	Hospital training			Social media platforms (such as WeChat)		Yes	Effectiveness
87	woman	21-30	Primary	Nurse	6-10years	Chinese medicine	Yes	Somewhat agree	Somewhat agree	Somewhat agree	Somewhat agree	Yes	Hospital training			Social media platforms (such as WeChat)		Yes	Effectiveness
88	woman	21-30	Primary	Nurse	6-10years	West medicine	Yes	Somewhat agree	Somewhat agree	very much agree	Neutral	No	Hospital training			Social media platforms (such as WeChat)		Yes	Effectiveness
89	woman	41-50	Middle	Nurse	16-20years	Chinese medicine	No	Neutral	Neutral	Somewhat disagree	Neutral	No	Hospital training	Academic journals	Conferences			Yes	Unharmful and should be tried
90	woman	21-30	Middle	Nurse	6-10years	West medicine	No	Somewhat agree	very much agree	Somewhat agree	Somewhat agree	Yes	Hospital training			Social media platforms (such as WeChat)		Yes	Unharmful and should be tried
91	woman	21-30	Primary	Nurse	1-5years	Chinese medicine	Yes	Somewhat agree	very much agree	Somewhat agree	Somewhat agree	No	Hospital training			Social media platforms (such as WeChat)		Yes	Unharmful and should be tried
92	woman	21-30	Primary	Nurse	1-5years	West medicine	Yes	Neutral	very much agree	Somewhat disagree	Neutral	No			Conferences	Social media platforms (such as WeChat)		Yes	Effectiveness
93	woman	21-30	Primary	Doctor	1-5years	West medicine	No	Neutral	Somewhat agree	Neutral	Somewhat agree	Yes	Hospital training			Social media platforms (such as WeChat)		No		harmful
94	woman	21-30	Primary	Nurse	6-10years	Chinese medicine	Yes	Somewhat agree	Somewhat agree	Somewhat agree	very much agree	Yes	Hospital training	Academic journals		Social media platforms (such as WeChat)		Yes	Effectiveness
95	woman	41-50	Advanced	Doctor	21years and above	West medicine	No	Neutral	Neutral	Somewhat agree	Neutral	Yes				Social media platforms (such as WeChat)		Yes	Unharmful and should be tried
96	woman	41-50	Middle	Nurse	21years and above	West medicine	Yes	Neutral	very much agree	Neutral	Neutral	No				Social media platforms (such as WeChat)		Yes	Unharmful and should be tried
97	woman	21-30	Primary	Nurse	1-5years	Chinese medicine	Yes	Somewhat agree	Somewhat agree	Somewhat agree	Somewhat agree	No	Hospital training			Social media platforms (such as WeChat)		Yes	Unharmful and should be tried
98	woman	41-50	Advanced	Nurse	21years and above	West medicine	No	Neutral	Somewhat agree	Neutral	Neutral	No	Hospital training	Academic journals	Conferences	Social media platforms (such as WeChat)		Yes	Unharmful and should be tried
99	man	21-30	Primary	Doctor	1-5years	West medicine	No	Neutral	Somewhat agree	Neutral	Neutral	Yes	Hospital training					Yes	Unharmful and should be tried
100	woman	31-40	Primary	Nurse	6-10years	West medicine	Yes	Neutral	Somewhat disagree	Neutral	Neutral	No	Hospital training					No		harmful
101	woman	21-30	Primary	Nurse	1-5years	West medicine	Yes	Neutral	Somewhat agree	Neutral	Neutral	No	Hospital training	Academic journals		Social media platforms (such as WeChat)		Yes	Unharmful and should be tried
102	woman	31-40	Middle	Nurse	11-15years	West medicine	No	Neutral	Neutral	Somewhat agree	Neutral	Yes	Hospital training		Conferences	Social media platforms (such as WeChat)		Yes	Unharmful and should be tried
103	woman	21-30	Primary	Nurse	6-10years	West medicine	Yes	Neutral	very much agree	Somewhat agree	Neutral	No				Social media platforms (such as WeChat)		Yes	Unharmful and should be tried
104	woman	31-40	Primary	Nurse	16-20years	West medicine	Yes	very much agree	very much agree	Neutral	Somewhat agree	Yes	Hospital training					Yes	Effectiveness
105	woman	21-30	Primary	Nurse	1-5years	West medicine	Yes	Somewhat agree	Somewhat agree	Neutral	Neutral	Yes	Hospital training			Social media platforms (such as WeChat)		Yes	Unharmful and should be tried
106	woman	31-40	Middle	Nurse	11-15years	West medicine	No	Neutral	Neutral	Somewhat agree	Somewhat agree	No	Hospital training			Social media platforms (such as WeChat)		Yes	Unharmful and should be tried
107	woman	41-50	Advanced	Nurse	21years and above	West medicine	No	Neutral	very much agree	Neutral	Neutral	Yes	Hospital training			Social media platforms (such as WeChat)		Yes	Unharmful and should be tried
108	woman	31-40	Middle	Nurse	6-10years	West medicine	Yes	Neutral	Neutral	Somewhat agree	Neutral	Yes				Social media platforms (such as WeChat)		Yes	Unharmful and should be tried
109	woman	41-50	Middle	Nurse	21years and above	West medicine	No	Neutral	very much agree	Neutral	Neutral	No				Social media platforms (such as WeChat)		No		inefficiency
110	woman	31-40	Middle	Nurse	6-10years	West medicine	Yes	very much agree	very much agree	very much agree	very much agree	Yes	Hospital training	Academic journals		Social media platforms (such as WeChat)		Yes	Effectiveness
111	woman	31-40	Middle	Doctor	6-10years	West medicine	Yes	very much agree	very much agree	Somewhat agree	Somewhat agree	Yes	Hospital training	Academic journals	Conferences	Social media platforms (such as WeChat)		Yes	Effectiveness
112	man	41-50	Advanced	Doctor	21years and above	West medicine	No	Neutral	very much agree	Neutral	Neutral	Yes	Hospital training					Yes	Unharmful and should be tried
113	woman	21-30	Middle	Nurse	6-10years	West medicine	Yes	very much disagree	very much agree	Somewhat disagree	Somewhat disagree	No	Hospital training			Social media platforms (such as WeChat)		Yes	Unharmful and should be tried
114	woman	21-30	Primary	Nurse	6-10years	West medicine	Yes	Neutral	Somewhat agree	Somewhat agree	Neutral	No				Social media platforms (such as WeChat)		Yes	Unharmful and should be tried
115	woman	21-30	Middle	Nurse	6-10years	West medicine	No	very much disagree	Somewhat agree	very much disagree	very much disagree	Yes				Social media platforms (such as WeChat)		No		inefficiency
116	woman	21-30	Primary	Nurse	6-10years	West medicine	Yes	Somewhat agree	Somewhat agree	Somewhat agree	Somewhat agree	No	Hospital training			Social media platforms (such as WeChat)		Yes	Effectiveness
117	woman	21-30	Primary	Nurse	1-5years	West medicine	No	Neutral	very much agree	Neutral	Somewhat agree	No	Hospital training			Social media platforms (such as WeChat)		Yes	Unharmful and should be tried
118	woman	21-30	Primary	Nurse	1-5years	West medicine	No	Somewhat agree	very much agree	Neutral	Neutral	No				Social media platforms (such as WeChat)		Yes	Unharmful and should be tried
119	woman	21-30	Primary	Doctor	1-5years	West medicine	Yes	Somewhat agree	very much agree	Somewhat agree	Somewhat agree	No	Hospital training	Academic journals	Conferences	Social media platforms (such as WeChat)		Yes	Unharmful and should be tried
120	woman	21-30	Primary	Nurse	6-10years	West medicine	Yes	Neutral	Neutral	Somewhat agree	Somewhat agree	No	Hospital training	Academic journals		Social media platforms (such as WeChat)		Yes	Effectiveness
121	woman	41-50	Middle	Doctor	21years and above	West medicine	Yes	Neutral	Neutral	Neutral	Neutral	Yes				Social media platforms (such as WeChat)		No		inefficiency
122	woman	21-30	Primary	Nurse	1-5years	West medicine	No	Neutral	Somewhat agree	Neutral	Neutral	No				Social media platforms (such as WeChat)		Yes	Unharmful and should be tried
123	woman	41-50	Advanced	Nurse	21years and above	West medicine	No	Somewhat agree	very much agree	Somewhat agree	Somewhat agree	Yes				Social media platforms (such as WeChat)		No		harmful
124	woman	21-30	Primary	Nurse	1-5years	West medicine	No	Somewhat agree	Somewhat agree	Somewhat agree	Neutral	Yes	Hospital training	Academic journals	Conferences	Social media platforms (such as WeChat)		Yes	Unharmful and should be tried
125	woman	31-40	Advanced	Doctor	11-15years	Chinese medicine	Yes	Neutral	Somewhat agree	Neutral	Neutral	Yes	Hospital training	Academic journals		Social media platforms (such as WeChat)		Yes	Unharmful and should be tried
126	woman	31-40	Middle	Doctor	11-15years	West medicine	Yes	Neutral	very much agree	Somewhat agree	Somewhat disagree	Yes	Hospital training			Social media platforms (such as WeChat)		Yes	Unharmful and should be tried
127	man	21-30	Primary	Doctor	1-5years	West medicine	No	Neutral	Somewhat agree	Neutral	Neutral	Yes				Social media platforms (such as WeChat)		Yes	Unharmful and should be tried
128	woman	21-30	Primary	Nurse	6-10years	West medicine	Yes	Neutral	Neutral	Neutral	Neutral	No	Hospital training			Social media platforms (such as WeChat)		Yes	Unharmful and should be tried
129	woman	51 and above	Advanced	Doctor	21years and above	Chinese medicine	Yes	very much agree	Somewhat disagree	very much agree	very much agree	Yes	Hospital training			Social media platforms (such as WeChat)	Others	Yes	Effectiveness
130	woman	31-40	Middle	Nurse	16-20years	West medicine	Yes	Somewhat agree	very much agree	Somewhat agree	Somewhat agree	No	Hospital training			Social media platforms (such as WeChat)		Yes	Unharmful and should be tried
131	woman	21-30	Primary	Nurse	1-5years	West medicine	Yes	Somewhat agree	Neutral	Somewhat agree	Neutral	Yes	Hospital training	Academic journals	Conferences	Social media platforms (such as WeChat)		Yes	Unharmful and should be tried
132	woman	31-40	Middle	Nurse	11-15years	West medicine	No	Neutral	Neutral	Neutral	Neutral	Yes				Social media platforms (such as WeChat)		Yes	Unharmful and should be tried
133	woman	41-50	Advanced	Nurse	21years and above	West medicine	No	Neutral	very much agree	Somewhat agree	Somewhat agree	Yes	Hospital training	Academic journals	Conferences	Social media platforms (such as WeChat)		Yes	Unharmful and should be tried
134	woman	21-30	Primary	Nurse	1-5years	West medicine	Yes	Somewhat agree	Neutral	very much agree	Somewhat agree	Yes	Hospital training			Social media platforms (such as WeChat)		Yes	Effectiveness
135	woman	31-40	Middle	Nurse	11-15years	West medicine	No	Neutral	Neutral	Somewhat agree	Somewhat agree	Yes	Hospital training			Social media platforms (such as WeChat)		Yes	Unharmful and should be tried
136	woman	41-50	Primary	Doctor	1-5years	West medicine	Yes	Somewhat agree	very much agree	very much agree	very much agree	Yes	Hospital training			Social media platforms (such as WeChat)		Yes	Unharmful and should be tried
137	woman	21-30	Primary	Nurse	1-5years	Chinese medicine	No	very much agree	very much agree	Somewhat agree	Somewhat agree	No	Hospital training			Social media platforms (such as WeChat)		Yes	Unharmful and should be tried
138	woman	21-30	Primary	Nurse	6-10years	West medicine	No	very much agree	very much agree	very much agree	very much agree	Yes	Hospital training		Conferences	Social media platforms (such as WeChat)		Yes	Unharmful and should be tried
139	woman	21-30	Primary	Doctor	1-5years	West medicine	No	Somewhat agree	very much agree	Somewhat agree	very much agree	Yes	Hospital training			Social media platforms (such as WeChat)		Yes	Effectiveness
140	woman	51 and above	Advanced	Doctor	21years and above	West medicine	Yes	Neutral	Somewhat agree	Somewhat agree	Somewhat agree	Yes				Social media platforms (such as WeChat)		Yes	Unharmful and should be tried
141	man	41-50	Advanced	Doctor	16-20years	West medicine	Yes	Somewhat disagree	Somewhat agree	Somewhat disagree	Neutral	Yes		Academic journals		Social media platforms (such as WeChat)		Yes	Unharmful and should be tried
142	woman	31-40	Middle	Nurse	6-10years	West medicine	Yes	Neutral	Somewhat agree	Somewhat agree	Somewhat agree	No	Hospital training			Social media platforms (such as WeChat)		Yes	Unharmful and should be tried
143	woman	31-40	Middle	Doctor	6-10years	West medicine	Yes	very much agree	very much agree	very much agree	Somewhat agree	Yes	Hospital training	Academic journals	Conferences	Social media platforms (such as WeChat)		Yes	Unharmful and should be tried
144	woman	31-40	Primary	Nurse	6-10years	West medicine	Yes	Neutral	Somewhat agree	Somewhat agree	Neutral	No				Social media platforms (such as WeChat)		Yes	Unharmful and should be tried
145	woman	21-30	Primary	Nurse	1-5years	Chinese medicine	Yes	Neutral	Somewhat agree	Neutral	Neutral	No	Hospital training		Conferences	Social media platforms (such as WeChat)		Yes	Unharmful and should be tried
146	woman	21-30	Primary	Nurse	6-10years	West medicine	No	Somewhat agree	Somewhat agree	Neutral	Neutral	No	Hospital training			Social media platforms (such as WeChat)		Yes	Unharmful and should be tried
147	woman	21-30	Primary	Nurse	1-5years	West medicine	No	Neutral	very much agree	Neutral	Somewhat agree	Yes					Others	Yes	Unharmful and should be tried
148	woman	31-40	Middle	Nurse	21years and above	West medicine	No	Somewhat agree	Somewhat agree	Somewhat agree	Somewhat agree	No				Social media platforms (such as WeChat)		Yes	Unharmful and should be tried
149	woman	21-30	Primary	Doctor	1-5years	West medicine	No	Somewhat disagree	Somewhat agree	Somewhat disagree	Somewhat disagree	Yes	Hospital training					No		harmful
150	woman	21-30	Primary	Nurse	6-10years	West medicine	No	Neutral	very much agree	Neutral	Somewhat disagree	No	Hospital training	Academic journals				Yes	Unharmful and should be tried
151	woman	31-40	Primary	Nurse	11-15years	West medicine	No	Somewhat agree	very much agree	Somewhat agree	Neutral	No	Hospital training	Academic journals	Conferences	Social media platforms (such as WeChat)		Yes	Effectiveness
152	woman	21-30	Primary	Nurse	6-10years	West medicine	No	Neutral	Somewhat agree	Somewhat agree	Neutral	Yes	Hospital training			Social media platforms (such as WeChat)		Yes	Effectiveness
153	woman	41-50	Advanced	Nurse	21years and above	West medicine	No	very much agree	Somewhat agree	very much agree	very much agree	Yes		Academic journals		Social media platforms (such as WeChat)		Yes	Effectiveness
154	woman	21-30	Primary	Nurse	1-5years	Chinese medicine	Yes	Somewhat agree	Somewhat agree	very much agree	very much agree	No		Academic journals		Social media platforms (such as WeChat)		Yes	Effectiveness
155	woman	21-30	Primary	Nurse	1-5years	West medicine	Yes	Neutral	Neutral	Neutral	Neutral	Yes				Social media platforms (such as WeChat)		Yes	Unharmful and should be tried
156	woman	41-50	Advanced	Nurse	21years and above	West medicine	Yes	Neutral	very much agree	Neutral	very much agree	Yes	Hospital training	Academic journals	Conferences	Social media platforms (such as WeChat)		Yes	Effectiveness
157	woman	21-30	Primary	Nurse	1-5years	West medicine	Yes	Neutral	very much agree	Somewhat agree	Somewhat agree	No				Social media platforms (such as WeChat)		Yes	Unharmful and should be tried
158	woman	31-40	Middle	Nurse	16-20years	West medicine	No	Neutral	very much agree	Neutral	Neutral	Yes	Hospital training	Academic journals	Conferences	Social media platforms (such as WeChat)		Yes	Unharmful and should be tried
159	woman	21-30	Middle	Nurse	6-10years	West medicine	Yes	Somewhat agree	Somewhat agree	Neutral	Neutral	Yes		Academic journals		Social media platforms (such as WeChat)		Yes	Unharmful and should be tried
160	woman	31-40	Middle	Doctor	6-10years	Chinese medicine	Yes	Somewhat agree	Somewhat agree	Neutral	very much agree	Yes	Hospital training			Social media platforms (such as WeChat)		Yes	Effectiveness
161	woman	41-50	Advanced	Doctor	21years and above	West medicine	No	Neutral	very much agree	Neutral	Somewhat agree	No				Social media platforms (such as WeChat)		No		harmful
162	woman	31-40	Middle	Nurse	16-20years	West medicine	Yes	Somewhat agree	very much agree	Somewhat agree	Somewhat agree	No				Social media platforms (such as WeChat)		Yes	Unharmful and should be tried
163	man	21-30	Primary	Nurse	1-5years	West medicine	Yes	Neutral	very much agree	Somewhat agree	Neutral	No	Hospital training			Social media platforms (such as WeChat)	Others	Yes	Unharmful and should be tried
164	man	21-30	Primary	Nurse	1-5years	West medicine	No	Somewhat agree	Somewhat agree	Somewhat agree	Somewhat agree	No				Social media platforms (such as WeChat)		Yes	Unharmful and should be tried
165	man	21-30	Primary	Nurse	1-5years	West medicine	No	Neutral	Somewhat agree	Neutral	Somewhat disagree	No		Academic journals	Conferences	Social media platforms (such as WeChat)		No		harmful
166	woman	31-40	Middle	Nurse	16-20years	West medicine	No	Neutral	Somewhat agree	Neutral	Neutral	Yes				Social media platforms (such as WeChat)		Yes	Unharmful and should be tried
167	woman	31-40	Middle	Doctor	11-15years	West medicine	No	Neutral	Somewhat agree	Neutral	Neutral	Yes	Hospital training			Social media platforms (such as WeChat)		Yes	Unharmful and should be tried
168	woman	21-30	Primary	Nurse	6-10years	West medicine	Yes	Neutral	very much agree	Neutral	Neutral	Yes	Hospital training			Social media platforms (such as WeChat)		Yes	Effectiveness
169	man	21-30	Primary	Nurse	1-5years	West medicine	No	Neutral	Neutral	Neutral	Neutral	No	Hospital training					Yes	Effectiveness
170	woman	41-50	Middle	Nurse	11-15years	West medicine	No	Neutral	very much agree	Somewhat agree	Somewhat agree	Yes	Hospital training			Social media platforms (such as WeChat)		Yes	Unharmful and should be tried
171	woman	31-40	Advanced	Doctor	16-20years	West medicine	No	Neutral	very much agree	Neutral	Neutral	Yes		Academic journals		Social media platforms (such as WeChat)		Yes	Unharmful and should be tried
172	woman	21-30	Primary	Nurse	1-5years	West medicine	No	Neutral	Neutral	Neutral	Neutral	No				Social media platforms (such as WeChat)		Yes	Unharmful and should be tried
173	man	21-30	Middle	Doctor	6-10years	West medicine	Yes	Somewhat agree	very much agree	Somewhat agree	Somewhat agree	Yes	Hospital training			Social media platforms (such as WeChat)		Yes	Unharmful and should be tried
174	woman	21-30	Primary	Nurse	1-5years	Chinese medicine	Yes	Somewhat agree	very much agree	Somewhat agree	Somewhat agree	Yes				Social media platforms (such as WeChat)		Yes	Unharmful and should be tried
175	woman	31-40	Middle	Nurse	11-15years	West medicine	Yes	Somewhat agree	very much agree	Somewhat agree	Somewhat agree	Yes		Academic journals		Social media platforms (such as WeChat)		Yes	Unharmful and should be tried
176	man	41-50	Middle	Doctor	21years and above	Chinese medicine	No	Somewhat agree	Somewhat agree	Somewhat agree	Somewhat agree	Yes		Academic journals		Social media platforms (such as WeChat)		Yes	Unharmful and should be tried
177	woman	21-30	Primary	Nurse	6-10years	Chinese medicine	Yes	very much agree	very much agree	very much agree	Neutral	No	Hospital training					Yes	Unharmful and should be tried
178	woman	21-30	Primary	Nurse	6-10years	Chinese medicine	Yes	Neutral	Neutral	Neutral	Neutral	Yes				Social media platforms (such as WeChat)		Yes	Unharmful and should be tried
179	woman	31-40	Primary	Nurse	11-15years	West medicine	No	Neutral	Neutral	Neutral	Neutral	Yes	Hospital training		Conferences	Social media platforms (such as WeChat)		Yes	Unharmful and should be tried
180	woman	21-30	Primary	Nurse	6-10years	West medicine	Yes	Somewhat agree	Somewhat agree	Neutral	Somewhat agree	No				Social media platforms (such as WeChat)		Yes	Unharmful and should be tried
181	woman	21-30	Primary	Nurse	1-5years	West medicine	No	Neutral	Somewhat agree	Somewhat agree	Somewhat agree	Yes	Hospital training			Social media platforms (such as WeChat)		No		inefficiency
182	woman	21-30	Primary	Nurse	1-5years	West medicine	Yes	Neutral	Neutral	very much agree	Somewhat agree	Yes	Hospital training			Social media platforms (such as WeChat)		Yes	Unharmful and should be tried
183	woman	31-40	Middle	Nurse	16-20years	West medicine	Yes	very much agree	Neutral	very much agree	very much agree	No	Hospital training			Social media platforms (such as WeChat)		Yes	Effectiveness
184	woman	21-30	Primary	Nurse	6-10years	West medicine	No	Neutral	very much agree	Somewhat agree	Neutral	No				Social media platforms (such as WeChat)		Yes	Unharmful and should be tried
185	woman	31-40	Middle	Nurse	11-15years	West medicine	No	Neutral	Somewhat agree	Neutral	Neutral	Yes	Hospital training			Social media platforms (such as WeChat)		Yes	Unharmful and should be tried
186	woman	21-30	Primary	Nurse	1-5years	West medicine	Yes	Neutral	Neutral	very much agree	Neutral	Yes	Hospital training	Academic journals	Conferences	Social media platforms (such as WeChat)		Yes	Unharmful and should be tried
187	woman	51 and above	Advanced	Doctor	21years and above	West medicine	No	Somewhat agree	very much agree	very much agree	very much agree	Yes	Hospital training			Social media platforms (such as WeChat)		Yes	Unharmful and should be tried
188	man	21-30	Primary	Nurse	1-5years	West medicine	No	Neutral	very much agree	Neutral	Neutral	No				Social media platforms (such as WeChat)		Yes	Unharmful and should be tried
189	man	41-50	Middle	Doctor	21years and above	West medicine	No	Somewhat disagree	very much agree	Neutral	Neutral	Yes	Hospital training					No		inefficiency
190	woman	41-50	Middle	Nurse	16-20years	West medicine	No	Somewhat agree	Somewhat disagree	Somewhat agree	Somewhat agree	Yes	Hospital training			Social media platforms (such as WeChat)		Yes	Unharmful and should be tried
191	woman	41-50	Advanced	Nurse	21years and above	West medicine	No	Somewhat agree	Somewhat agree	Somewhat agree	Somewhat agree	Yes		Academic journals		Social media platforms (such as WeChat)		Yes	Effectiveness
192	woman	31-40	Primary	Nurse	11-15years	West medicine	Yes	Neutral	Somewhat disagree	Somewhat agree	Neutral	Yes		Academic journals		Social media platforms (such as WeChat)		Yes	Unharmful and should be tried
193	woman	41-50	Advanced	Doctor	21years and above	West medicine	No	Somewhat agree	very much agree	very much agree	Neutral	Yes	Hospital training	Academic journals		Social media platforms (such as WeChat)		Yes	Unharmful and should be tried
194	woman	21-30	Primary	Nurse	6-10years	West medicine	Yes	Neutral	Neutral	Neutral	Neutral	Yes	Hospital training	Academic journals	Conferences	Social media platforms (such as WeChat)		Yes	Unharmful and should be tried
195	woman	21-30	Primary	Nurse	1-5years	Chinese medicine	Yes	very much agree	very much agree	very much agree	very much agree	Yes	Hospital training			Social media platforms (such as WeChat)		Yes	Effectiveness
196	woman	21-30	Primary	Nurse	6-10years	West medicine	No	Neutral	Somewhat agree	Somewhat agree	Neutral	No	Hospital training	Academic journals	Conferences	Social media platforms (such as WeChat)		No		inefficiency
197	woman	21-30	Primary	Nurse	6-10years	West medicine	Yes	Neutral	Somewhat agree	Neutral	Neutral	No				Social media platforms (such as WeChat)		Yes	Unharmful and should be tried
198	woman	21-30	Middle	Nurse	6-10years	Chinese medicine	No	Somewhat agree	Somewhat agree	very much agree	very much agree	Yes	Hospital training		Conferences	Social media platforms (such as WeChat)		Yes	Effectiveness
199	woman	21-30	Primary	Nurse	6-10years	Chinese medicine	Yes	Somewhat agree	Neutral	Somewhat agree	Somewhat agree	Yes	Hospital training		Conferences	Social media platforms (such as WeChat)		Yes	Effectiveness
200	woman	21-30	Primary	Nurse	6-10years	Chinese medicine	No	Neutral	very much agree	Somewhat agree	Neutral	Yes	Hospital training			Social media platforms (such as WeChat)		No		harmful
201	woman	21-30	Primary	Nurse	1-5years	West medicine	No	Neutral	Neutral	Neutral	Neutral	Yes				Social media platforms (such as WeChat)		Yes	Unharmful and should be tried
202	woman	31-40	Middle	Nurse	6-10years	West medicine	No	Neutral	Somewhat agree	Neutral	Neutral	Yes				Social media platforms (such as WeChat)		No		harmful
203	man	21-30	Primary	Nurse	1-5years	West medicine	Yes	Neutral	Neutral	Neutral	Neutral	No	Hospital training			Social media platforms (such as WeChat)		Yes	Unharmful and should be tried
204	woman	41-50	Advanced	Nurse	21years and above	West medicine	Yes	Somewhat agree	very much agree	Neutral	Neutral	Yes	Hospital training				Others	Yes	Unharmful and should be tried
205	woman	31-40	Primary	Nurse	6-10years	West medicine	Yes	Somewhat agree	very much agree	Neutral	Neutral	No				Social media platforms (such as WeChat)		Yes	Unharmful and should be tried
206	man	21-30	Primary	Doctor	1-5years	West medicine	No	Neutral	Somewhat agree	Somewhat agree	Somewhat agree	No	Hospital training			Social media platforms (such as WeChat)		Yes	Unharmful and should be tried
207	woman	31-40	Middle	Nurse	6-10years	West medicine	Yes	Neutral	Somewhat agree	Somewhat agree	Somewhat agree	Yes	Hospital training			Social media platforms (such as WeChat)		Yes	Unharmful and should be tried
208	woman	21-30	Primary	Doctor	1-5years	West medicine	Yes	Neutral	Somewhat agree	Somewhat agree	Somewhat agree	Yes	Hospital training		Conferences			Yes	Effectiveness
209	woman	21-30	Primary	Nurse	6-10years	West medicine	No	Somewhat agree	Somewhat disagree	Somewhat agree	Neutral	Yes	Hospital training	Academic journals	Conferences	Social media platforms (such as WeChat)		Yes	Unharmful and should be tried
210	woman	21-30	Primary	Nurse	1-5years	West medicine	No	Neutral	Neutral	Neutral	Neutral	Yes		Academic journals	Conferences	Social media platforms (such as WeChat)		Yes	Unharmful and should be tried
211	woman	41-50	Advanced	Nurse	21years and above	West medicine	Yes	Neutral	Neutral	Neutral	Somewhat agree	Yes	Hospital training			Social media platforms (such as WeChat)		No		harmful
212	woman	31-40	Primary	Doctor	6-10years	West medicine	Yes	Neutral	very much agree	Neutral	Neutral	No	Hospital training			Social media platforms (such as WeChat)		Yes	Unharmful and should be tried
213	man	21-30	Middle	Doctor	1-5years	West medicine	No	Neutral	very much agree	Somewhat agree	Neutral	Yes	Hospital training	Academic journals		Social media platforms (such as WeChat)	Others	Yes	Unharmful and should be tried
214	woman	41-50	Advanced	Doctor	16-20years	West medicine	No	Somewhat agree	Somewhat agree	Somewhat agree	Somewhat agree	Yes		Academic journals	Conferences	Social media platforms (such as WeChat)		No		inefficiency
215	man	31-40	Middle	Doctor	6-10years	West medicine	No	Neutral	very much agree	Somewhat disagree	Neutral	Yes				Social media platforms (such as WeChat)		Yes	Unharmful and should be tried
216	woman	31-40	Advanced	Nurse	16-20years	West medicine	Yes	Neutral	very much agree	Somewhat agree	Neutral	Yes		Academic journals		Social media platforms (such as WeChat)		Yes	Unharmful and should be tried
217	woman	31-40	Middle	Doctor	6-10years	West medicine	Yes	Neutral	very much agree	Neutral	Somewhat agree	No				Social media platforms (such as WeChat)		Yes	Unharmful and should be tried
218	man	51 and above	Advanced	Doctor	21years and above	West medicine	Yes	Somewhat agree	very much agree	Somewhat agree	Somewhat agree	Yes	Hospital training			Social media platforms (such as WeChat)		Yes	Unharmful and should be tried
219	woman	21-30	Middle	Nurse	6-10years	West medicine	No	Neutral	very much agree	Somewhat agree	Somewhat agree	No				Social media platforms (such as WeChat)		Yes	Unharmful and should be tried
220	man	51 and above	Advanced	Doctor	21years and above	West medicine	No	Somewhat agree	very much agree	very much agree	Somewhat agree	Yes	Hospital training	Academic journals	Conferences	Social media platforms (such as WeChat)		Yes	Unharmful and should be tried
221	man	51 and above	Advanced	Doctor	21years and above	West medicine	No	Neutral	very much agree	very much agree	Somewhat agree	Yes	Hospital training		Conferences	Social media platforms (such as WeChat)		Yes	Unharmful and should be tried
222	woman	21-30	Primary	Doctor	1-5years	West medicine	No	Neutral	very much agree	Somewhat disagree	Neutral	Yes	Hospital training			Social media platforms (such as WeChat)		No		inefficiency
223	woman	31-40	Middle	Nurse	6-10years	West medicine	Yes	Somewhat agree	very much agree	Somewhat agree	Somewhat agree	Yes	Hospital training	Academic journals		Social media platforms (such as WeChat)		Yes	Unharmful and should be tried
224	woman	31-40	Primary	Doctor	6-10years	Chinese medicine	Yes	Somewhat agree	Somewhat agree	Somewhat agree	Somewhat agree	Yes	Hospital training	Academic journals	Conferences			Yes	Unharmful and should be tried
225	woman	21-30	Primary	Nurse	1-5years	West medicine	No	Somewhat agree	Neutral	Somewhat agree	Somewhat agree	Yes	Hospital training			Social media platforms (such as WeChat)		Yes	Unharmful and should be tried
226	man	21-30	Primary	Doctor	1-5years	West medicine	No	Neutral	very much agree	Neutral	Somewhat agree	No	Hospital training					Yes	Unharmful and should be tried
227	woman	41-50	Advanced	Doctor	16-20years	West medicine	No	Neutral	very much agree	Somewhat agree	Somewhat agree	No	Hospital training	Academic journals		Social media platforms (such as WeChat)		Yes	Unharmful and should be tried
228	man	31-40	Middle	Doctor	6-10years	West medicine	No	Neutral	Somewhat agree	Neutral	Neutral	No	Hospital training			Social media platforms (such as WeChat)		Yes	Unharmful and should be tried
229	man	51 and above	Advanced	Doctor	21years and above	West medicine	Yes	Neutral	very much agree	Somewhat agree	Somewhat agree	No					Others	Yes	Unharmful and should be tried
230	woman	31-40	Middle	Nurse	11-15years	West medicine	No	Neutral	very much agree	Somewhat agree	Neutral	Yes	Hospital training			Social media platforms (such as WeChat)		Yes	Unharmful and should be tried
231	woman	21-30	Primary	Doctor	1-5years	West medicine	Yes	Somewhat agree	Neutral	Somewhat agree	Somewhat agree	No	Hospital training			Social media platforms (such as WeChat)		Yes	Effectiveness
232	man	41-50	Advanced	Doctor	21years and above	West medicine	Yes	Somewhat agree	Neutral	Somewhat agree	Somewhat agree	Yes	Hospital training	Academic journals	Conferences	Social media platforms (such as WeChat)		Yes	Unharmful and should be tried
233	woman	21-30	Primary	Doctor	1-5years	West medicine	Yes	Neutral	very much agree	Somewhat agree	Neutral	No				Social media platforms (such as WeChat)		Yes	Unharmful and should be tried
234	man	41-50	Advanced	Doctor	16-20years	West medicine	No	Neutral	very much agree	Neutral	Neutral	Yes	Hospital training			Social media platforms (such as WeChat)		No		inefficiency
235	man	31-40	Middle	Doctor	6-10years	West medicine	Yes	very much disagree	very much agree	very much disagree	very much disagree	Yes				Social media platforms (such as WeChat)		No		harmful
236	woman	31-40	Middle	Doctor	6-10years	West medicine	Yes	Somewhat disagree	Somewhat agree	Somewhat disagree	Somewhat disagree	No	Hospital training			Social media platforms (such as WeChat)		Yes	Unharmful and should be tried
237	woman	21-30	Primary	Doctor	1-5years	West medicine	Yes	Neutral	Neutral	Neutral	Neutral	Yes	Hospital training			Social media platforms (such as WeChat)		Yes	Unharmful and should be tried
238	man	31-40	Middle	Doctor	6-10years	West medicine	No	Neutral	Somewhat agree	Neutral	Neutral	Yes	Hospital training			Social media platforms (such as WeChat)		Yes	Unharmful and should be tried
239	man	31-40	Middle	Doctor	6-10years	West medicine	No	Somewhat agree	Somewhat agree	Somewhat agree	Somewhat agree	Yes	Hospital training	Academic journals				Yes	Unharmful and should be tried
240	woman	31-40	Middle	Nurse	16-20years	West medicine	No	Neutral	Somewhat disagree	Somewhat agree	Neutral	No	Hospital training			Social media platforms (such as WeChat)		Yes	Unharmful and should be tried
241	man	31-40	Primary	Doctor	1-5years	West medicine	Yes	Somewhat agree	very much agree	very much agree	Somewhat agree	Yes					Others	Yes	Effectiveness
242	woman	41-50	Middle	Nurse	21years and above	West medicine	No	Somewhat agree	Somewhat agree	Somewhat agree	Somewhat agree	Yes	Hospital training			Social media platforms (such as WeChat)		Yes	Effectiveness
243	woman	41-50	Advanced	Nurse	21years and above	West medicine	No	Somewhat agree	very much agree	Somewhat agree	very much agree	Yes	Hospital training			Social media platforms (such as WeChat)		Yes	Effectiveness
244	woman	41-50	Middle	Nurse	21years and above	West medicine	Yes	Somewhat agree	Somewhat agree	Somewhat agree	Somewhat agree	Yes	Hospital training	Academic journals	Conferences	Social media platforms (such as WeChat)		Yes	Unharmful and should be tried
245	woman	21-30	Primary	Doctor	1-5years	West medicine	Yes	Somewhat agree	Somewhat agree	Somewhat agree	Neutral	No				Social media platforms (such as WeChat)		Yes	Unharmful and should be tried
246	woman	31-40	Middle	Doctor	6-10years	West medicine	Yes	Neutral	very much agree	Neutral	Neutral	Yes	Hospital training	Academic journals	Conferences	Social media platforms (such as WeChat)		Yes	Unharmful and should be tried
247	woman	41-50	Advanced	Nurse	21years and above	West medicine	Yes	Neutral	Somewhat agree	Somewhat agree	Neutral	Yes	Hospital training	Academic journals	Conferences	Social media platforms (such as WeChat)		No		harmful
248	woman	41-50	Middle	Nurse	21years and above	West medicine	Yes	Somewhat agree	very much agree	Neutral	very much agree	Yes	Hospital training	Academic journals		Social media platforms (such as WeChat)		Yes	Unharmful and should be tried
249	woman	41-50	Middle	Nurse	21years and above	West medicine	No	Somewhat agree	very much agree	Somewhat agree	Somewhat agree	No		Academic journals		Social media platforms (such as WeChat)		Yes	Effectiveness
250	woman	41-50	Middle	Nurse	21years and above	West medicine	Yes	Somewhat agree	Neutral	Neutral	Somewhat agree	Yes	Hospital training	Academic journals		Social media platforms (such as WeChat)		Yes	Effectiveness
251	woman	41-50	Advanced	Nurse	21years and above	West medicine	Yes	Somewhat agree	Somewhat agree	Somewhat agree	Somewhat agree	Yes		Academic journals		Social media platforms (such as WeChat)		Yes	Effectiveness
252	woman	21-30	Primary	Nurse	1-5years	West medicine	No	Somewhat disagree	Somewhat agree	Somewhat disagree	Somewhat disagree	No	Hospital training			Social media platforms (such as WeChat)		Yes	Unharmful and should be tried
253	woman	21-30	Primary	Nurse	6-10years	West medicine	Yes	Somewhat agree	very much agree	Somewhat agree	Neutral	Yes		Academic journals				Yes	Unharmful and should be tried
254	woman	41-50	Middle	Nurse	21years and above	West medicine	No	Somewhat agree	very much agree	very much agree	very much agree	Yes	Hospital training	Academic journals		Social media platforms (such as WeChat)		Yes	Effectiveness
255	woman	31-40	Middle	Doctor	6-10years	West medicine	Yes	Somewhat agree	very much agree	Somewhat agree	Somewhat agree	No	Hospital training			Social media platforms (such as WeChat)		Yes	Effectiveness
256	woman	41-50	Middle	Nurse	21years and above	West medicine	Yes	Somewhat agree	Somewhat agree	Somewhat agree	Neutral	No				Social media platforms (such as WeChat)		Yes	Unharmful and should be tried
257	woman	41-50	Advanced	Nurse	21years and above	West medicine	No	Neutral	very much agree	Neutral	Somewhat agree	Yes			Conferences			Yes	Unharmful and should be tried
258	woman	41-50	Advanced	Nurse	21years and above	West medicine	No	Somewhat agree	very much agree	Somewhat agree	Somewhat agree	Yes	Hospital training			Social media platforms (such as WeChat)		Yes	Unharmful and should be tried
259	woman	41-50	Advanced	Nurse	21years and above	West medicine	No	Neutral	very much agree	Neutral	Neutral	Yes				Social media platforms (such as WeChat)		Yes	Unharmful and should be tried
260	woman	41-50	Middle	Nurse	21years and above	Chinese medicine	Yes	very much agree	very much disagree	very much agree	very much agree	Yes	Hospital training			Social media platforms (such as WeChat)		Yes	Effectiveness
261	woman	41-50	Advanced	Nurse	21years and above	West medicine	Yes	Somewhat agree	Neutral	Somewhat agree	Somewhat agree	Yes				Social media platforms (such as WeChat)		Yes	Unharmful and should be tried
262	woman	41-50	Advanced	Nurse	21years and above	West medicine	Yes	Somewhat agree	Somewhat agree	Somewhat agree	Somewhat agree	No	Hospital training		Conferences	Social media platforms (such as WeChat)		Yes	Unharmful and should be tried
263	woman	41-50	Advanced	Nurse	21years and above	Chinese medicine	Yes	very much agree	very much agree	very much agree	very much agree	Yes	Hospital training			Social media platforms (such as WeChat)		Yes	Effectiveness
264	woman	21-30	Middle	Nurse	1-5years	Chinese medicine	Yes	Somewhat agree	Neutral	very much agree	very much agree	Yes	Hospital training			Social media platforms (such as WeChat)		Yes	Effectiveness
265	man	21-30	Primary	Nurse	1-5years	Chinese medicine	Yes	Somewhat agree	Somewhat agree	Somewhat agree	Somewhat agree	No	Hospital training			Social media platforms (such as WeChat)		Yes	Unharmful and should be tried
266	woman	21-30	Primary	Nurse	1-5years	Chinese medicine	Yes	very much agree	very much agree	very much agree	Somewhat agree	Yes	Hospital training			Social media platforms (such as WeChat)		Yes	Effectiveness
267	woman	21-30	Primary	Nurse	6-10years	Chinese medicine	Yes	very much agree	very much agree	very much agree	very much agree	No			Conferences			Yes	Effectiveness
268	woman	21-30	Primary	Nurse	1-5years	Chinese medicine	Yes	Somewhat agree	very much agree	Somewhat agree	Somewhat agree	Yes	Hospital training	Academic journals	Conferences	Social media platforms (such as WeChat)		Yes	Unharmful and should be tried
269	woman	51 and above	Middle	Nurse	21years and above	Chinese medicine	Yes	very much agree	very much agree	very much agree	Somewhat agree	Yes	Hospital training	Academic journals	Conferences	Social media platforms (such as WeChat)		Yes	Effectiveness
270	woman	21-30	Primary	Nurse	1-5years	Chinese medicine	Yes	very much agree	Somewhat agree	very much agree	very much agree	Yes				Social media platforms (such as WeChat)		Yes	Effectiveness
271	woman	21-30	Primary	Nurse	1-5years	Chinese medicine	No	Somewhat agree	Neutral	Somewhat agree	Somewhat agree	Yes	Hospital training			Social media platforms (such as WeChat)		Yes	Effectiveness
272	woman	41-50	Advanced	Nurse	21years and above	West medicine	No	Somewhat disagree	Somewhat agree	Neutral	Neutral	No	Hospital training	Academic journals	Conferences	Social media platforms (such as WeChat)		No		harmful
273	woman	41-50	Advanced	Nurse	21years and above	West medicine	Yes	very much agree	very much agree	very much agree	very much agree	Yes		Academic journals		Social media platforms (such as WeChat)		Yes	Unharmful and should be tried
274	woman	21-30	Primary	Nurse	1-5years	Chinese medicine	Yes	very much agree	Somewhat agree	Somewhat agree	Somewhat agree	No	Hospital training			Social media platforms (such as WeChat)		Yes	Unharmful and should be tried
275	woman	31-40	Middle	Nurse	21years and above	Chinese medicine	Yes	very much agree	very much agree	very much agree	very much agree	Yes	Hospital training			Social media platforms (such as WeChat)		Yes	Effectiveness
276	woman	41-50	Advanced	Nurse	21years and above	West medicine	Yes	very much agree	very much agree	very much agree	very much agree	Yes	Hospital training			Social media platforms (such as WeChat)		Yes	Effectiveness
277	woman	31-40	Middle	Doctor	6-10years	West medicine	No	Neutral	Somewhat agree	Somewhat agree	Neutral	No	Hospital training			Social media platforms (such as WeChat)		Yes	Unharmful and should be tried
278	woman	41-50	Advanced	Nurse	21years and above	West medicine	No	Somewhat agree	Somewhat agree	Somewhat agree	Somewhat agree	Yes	Hospital training		Conferences	Social media platforms (such as WeChat)		Yes	Effectiveness
279	woman	21-30	Primary	Nurse	1-5years	Chinese medicine	No	Somewhat agree	Somewhat agree	very much agree	Somewhat agree	Yes	Hospital training			Social media platforms (such as WeChat)		Yes	Unharmful and should be tried
280	woman	21-30	Primary	Nurse	1-5years	Chinese medicine	Yes	very much agree	very much agree	very much agree	very much agree	Yes	Hospital training			Social media platforms (such as WeChat)		Yes	Effectiveness
281	woman	21-30	Primary	Nurse	1-5years	Chinese medicine	Yes	Somewhat agree	very much agree	very much agree	Somewhat agree	No	Hospital training			Social media platforms (such as WeChat)		No		inefficiency
282	woman	31-40	Middle	Nurse	6-10years	Chinese medicine	No	Neutral	very much agree	Neutral	Neutral	No	Hospital training	Academic journals		Social media platforms (such as WeChat)		Yes	Unharmful and should be tried
283	woman	41-50	Advanced	Nurse	21years and above	West medicine	No	Neutral	Neutral	Neutral	Neutral	Yes	Hospital training	Academic journals	Conferences	Social media platforms (such as WeChat)		Yes	Unharmful and should be tried
284	woman	41-50	Middle	Nurse	11-15years	West medicine	Yes	very much agree	very much agree	Neutral	very much agree	No	Hospital training	Academic journals	Conferences	Social media platforms (such as WeChat)		Yes	Unharmful and should be tried
285	woman	21-30	Primary	Nurse	1-5years	Chinese medicine	Yes	Somewhat agree	very much agree	very much agree	very much agree	No	Hospital training			Social media platforms (such as WeChat)		Yes	Effectiveness
286	woman	41-50	Middle	Nurse	21years and above	West medicine	Yes	Somewhat agree	Somewhat agree	Somewhat agree	Somewhat agree	Yes	Hospital training			Social media platforms (such as WeChat)		Yes	Effectiveness
287	woman	21-30	Primary	Doctor	1-5years	West medicine	No	Somewhat disagree	Somewhat agree	Somewhat disagree	Neutral	No				Social media platforms (such as WeChat)		No		inefficiency
288	woman	21-30	Primary	Nurse	1-5years	West medicine	No	Neutral	very much agree	Neutral	Neutral	No				Social media platforms (such as WeChat)		Yes	Unharmful and should be tried
289	woman	21-30	Primary	Nurse	1-5years	West medicine	No	Somewhat agree	very much agree	Somewhat agree	Somewhat agree	Yes	Hospital training	Academic journals		Social media platforms (such as WeChat)		Yes	Unharmful and should be tried
290	woman	31-40	Middle	Nurse	11-15years	West medicine	No	Neutral	Somewhat agree	Neutral	Somewhat agree	Yes	Hospital training			Social media platforms (such as WeChat)		Yes	Effectiveness
291	woman	31-40	Middle	Nurse	11-15years	West medicine	No	Somewhat agree	Neutral	Somewhat agree	Somewhat agree	Yes	Hospital training			Social media platforms (such as WeChat)		Yes	Unharmful and should be tried
292	woman	21-30	Primary	Nurse	1-5years	West medicine	No	Neutral	very much agree	Neutral	Neutral	Yes	Hospital training			Social media platforms (such as WeChat)		Yes	Unharmful and should be tried
293	woman	41-50	Middle	Nurse	21years and above	West medicine	No	very much agree	Somewhat disagree	very much agree	very much agree	Yes	Hospital training	Academic journals	Conferences	Social media platforms (such as WeChat)		Yes	Effectiveness
294	woman	21-30	Primary	Nurse	1-5years	West medicine	Yes	Somewhat agree	Neutral	Somewhat agree	Neutral	Yes		Academic journals		Social media platforms (such as WeChat)		Yes	Effectiveness
295	woman	21-30	Primary	Nurse	1-5years	West medicine	Yes	Neutral	Neutral	Somewhat agree	Somewhat agree	No				Social media platforms (such as WeChat)		Yes	Unharmful and should be tried
296	woman	31-40	Middle	Nurse	6-10years	West medicine	Yes	Neutral	Somewhat agree	Somewhat agree	Neutral	No	Hospital training			Social media platforms (such as WeChat)		Yes	Unharmful and should be tried
297	woman	21-30	Primary	Nurse	6-10years	West medicine	No	Somewhat agree	very much agree	Somewhat agree	Somewhat agree	Yes	Hospital training					Yes	Unharmful and should be tried
298	man	51 and above	Advanced	Doctor	21years and above	West medicine	Yes	Somewhat agree	Somewhat agree	Somewhat agree	Somewhat agree	Yes				Social media platforms (such as WeChat)		Yes	Unharmful and should be tried
299	man	21-30	Primary	Nurse	1-5years	West medicine	No	Neutral	Somewhat agree	Neutral	Neutral	Yes				Social media platforms (such as WeChat)		No		inefficiency
300	woman	41-50	Advanced	Nurse	21years and above	West medicine	Yes	very much agree	very much agree	Somewhat agree	very much agree	Yes				Social media platforms (such as WeChat)		Yes	Unharmful and should be tried
301	woman	31-40	Primary	Nurse	11-15years	West medicine	No	Neutral	very much agree	Neutral	Neutral	Yes	Hospital training		Conferences			Yes	Unharmful and should be tried
302	woman	41-50	Middle	Nurse	21years and above	West medicine	Yes	Neutral	Neutral	Neutral	Neutral	Yes				Social media platforms (such as WeChat)		Yes	Unharmful and should be tried
303	woman	41-50	Advanced	Nurse	21years and above	West medicine	Yes	Somewhat agree	Somewhat agree	Neutral	Somewhat agree	Yes	Hospital training		Conferences	Social media platforms (such as WeChat)		Yes	Effectiveness
304	woman	41-50	Middle	Nurse	21years and above	West medicine	No	Somewhat agree	Neutral	Somewhat agree	Somewhat agree	No	Hospital training	Academic journals	Conferences	Social media platforms (such as WeChat)		Yes	Unharmful and should be tried
305	woman	41-50	Middle	Nurse	21years and above	West medicine	Yes	Somewhat agree	Neutral	very much agree	very much agree	Yes				Social media platforms (such as WeChat)		Yes	Effectiveness
306	man	31-40	Middle	Doctor	6-10years	Chinese medicine	Yes	very much agree	very much agree	very much agree	very much agree	Yes	Hospital training	Academic journals	Conferences	Social media platforms (such as WeChat)	Others	Yes	Effectiveness
307	woman	31-40	Middle	Doctor	6-10years	Chinese medicine	Yes	very much agree	very much agree	very much agree	very much agree	Yes				Social media platforms (such as WeChat)		Yes	Effectiveness
308	woman	31-40	Middle	Doctor	6-10years	Chinese medicine	Yes	very much agree	Somewhat agree	very much agree	very much agree	Yes	Hospital training			Social media platforms (such as WeChat)		Yes	Effectiveness
309	woman	31-40	Middle	Doctor	6-10years	Chinese medicine	Yes	Neutral	very much agree	Somewhat agree	very much agree	Yes				Social media platforms (such as WeChat)		No		harmful
310	man	41-50	Advanced	Doctor	21years and above	West medicine	No	Somewhat agree	Neutral	very much agree	Somewhat agree	Yes	Hospital training	Academic journals				Yes	Effectiveness
311	woman	31-40	Middle	Doctor	6-10years	Chinese medicine	Yes	very much agree	very much disagree	very much agree	very much agree	Yes	Hospital training			Social media platforms (such as WeChat)		Yes	Effectiveness
312	man	31-40	Middle	Doctor	6-10years	Chinese medicine	Yes	very much agree	very much agree	very much agree	very much agree	Yes	Hospital training			Social media platforms (such as WeChat)		Yes	Effectiveness
313	woman	31-40	Primary	Doctor	1-5years	Chinese medicine	Yes	very much agree	Neutral	very much agree	very much agree	Yes	Hospital training	Academic journals	Conferences	Social media platforms (such as WeChat)		Yes	Effectiveness
314	woman	31-40	Primary	Nurse	6-10years	West medicine	Yes	Neutral	Neutral	Neutral	Neutral	Yes	Hospital training	Academic journals	Conferences	Social media platforms (such as WeChat)		Yes	Unharmful and should be tried
315	man	41-50	Advanced	Doctor	21years and above	West medicine	No	Somewhat disagree	very much agree	Somewhat disagree	Somewhat agree	Yes				Social media platforms (such as WeChat)		No		inefficiency
316	man	41-50	Advanced	Doctor	16-20years	Chinese medicine	Yes	very much agree	very much agree	very much agree	very much agree	Yes	Hospital training	Academic journals		Social media platforms (such as WeChat)		Yes	Effectiveness
317	woman	31-40	Middle	Doctor	6-10years	Chinese medicine	Yes	Somewhat agree	Somewhat agree	Somewhat agree	Somewhat agree	Yes	Hospital training	Academic journals	Conferences	Social media platforms (such as WeChat)		Yes	Unharmful and should be tried
318	man	41-50	Middle	Doctor	21years and above	Chinese medicine	Yes	very much agree	very much agree	very much agree	very much agree	Yes				Social media platforms (such as WeChat)		Yes	Effectiveness
319	man	31-40	Middle	Doctor	11-15years	Chinese medicine	Yes	Somewhat disagree	very much agree	Somewhat disagree	Somewhat agree	Yes	Hospital training					No		inefficiency
320	man	21-30	Primary	Doctor	1-5years	Chinese medicine	Yes	very much agree	very much agree	very much agree	very much agree	Yes	Hospital training	Academic journals	Conferences	Social media platforms (such as WeChat)		Yes	Effectiveness
321	man	31-40	Middle	Doctor	6-10years	Chinese medicine	Yes	very much agree	Somewhat agree	Somewhat agree	very much agree	Yes				Social media platforms (such as WeChat)		Yes	Effectiveness
322	woman	31-40	Advanced	Doctor	11-15years	Chinese medicine	Yes	very much agree	very much agree	very much agree	very much agree	Yes	Hospital training		Conferences			No		harmful
323	woman	31-40	Middle	Doctor	6-10years	Chinese medicine	Yes	very much agree	very much agree	very much agree	very much agree	Yes	Hospital training	Academic journals	Conferences	Social media platforms (such as WeChat)		Yes	Effectiveness
324	woman	31-40	Advanced	Doctor	11-15years	Chinese medicine	Yes	very much agree	very much agree	very much agree	very much agree	Yes	Hospital training	Academic journals		Social media platforms (such as WeChat)		Yes	Effectiveness
325	man	51 and above	Advanced	Doctor	21years and above	Chinese medicine	No	very much agree	very much agree	very much agree	very much agree	Yes				Social media platforms (such as WeChat)		Yes	Effectiveness
326	man	51 and above	Advanced	Doctor	21years and above	West medicine	No	very much agree	very much agree	Neutral	Somewhat agree	Yes	Hospital training					No		harmful
327	woman	41-50	Middle	Doctor	16-20years	Chinese medicine	Yes	very much agree	very much agree	very much agree	very much agree	Yes	Hospital training	Academic journals	Conferences	Social media platforms (such as WeChat)		Yes	Effectiveness
328	man	41-50	Advanced	Doctor	21years and above	West medicine	Yes	Somewhat agree	very much agree	Somewhat agree	Somewhat agree	Yes	Hospital training		Conferences	Social media platforms (such as WeChat)		Yes	Unharmful and should be tried
329	man	31-40	Middle	Doctor	6-10years	Chinese medicine	Yes	Somewhat agree	very much agree	Somewhat agree	Somewhat agree	Yes	Hospital training			Social media platforms (such as WeChat)		Yes	Effectiveness
330	man	41-50	Advanced	Doctor	21years and above	Chinese medicine	Yes	very much agree	Somewhat agree	Somewhat agree	very much agree	Yes				Social media platforms (such as WeChat)		Yes	Effectiveness
331	woman	51 and above	Advanced	Doctor	21years and above	Chinese medicine	Yes	very much agree	very much agree	very much agree	very much agree	Yes				Social media platforms (such as WeChat)		Yes	Effectiveness
332	man	51 and above	Advanced	Doctor	21years and above	Chinese medicine	Yes	Somewhat agree	Somewhat agree	Somewhat agree	very much agree	Yes		Academic journals				Yes	Effectiveness
333	woman	41-50	Middle	Nurse	21years and above	West medicine	Yes	Neutral	Somewhat agree	Somewhat agree	Somewhat agree	No				Social media platforms (such as WeChat)		Yes	Unharmful and should be tried
334	man	41-50	Advanced	Doctor	11-15years	Chinese medicine	Yes	very much agree	very much agree	very much agree	very much agree	Yes	Hospital training			Social media platforms (such as WeChat)		Yes	Unharmful and should be tried
335	man	31-40	Middle	Doctor	11-15years	Chinese medicine	Yes	very much agree	Neutral	very much agree	very much agree	Yes	Hospital training			Social media platforms (such as WeChat)		Yes	Effectiveness
336	woman	41-50	Advanced	Doctor	16-20years	Chinese medicine	Yes	Somewhat agree	very much agree	Somewhat agree	Somewhat agree	Yes	Hospital training			Social media platforms (such as WeChat)	Others	No		inefficiency
337	man	51 and above	Middle	Doctor	21years and above	Chinese medicine	Yes	very much agree	very much agree	very much agree	very much agree	Yes				Social media platforms (such as WeChat)		No		harmful
338	woman	21-30	Primary	Nurse	1-5years	West medicine	No	Somewhat disagree	Neutral	Neutral	Neutral	No				Social media platforms (such as WeChat)		Yes	Unharmful and should be tried
339	woman	41-50	Advanced	Doctor	16-20years	West medicine	No	Somewhat agree	very much agree	Somewhat agree	Neutral	Yes	Hospital training	Academic journals		Social media platforms (such as WeChat)		No		harmful
340	man	21-30	Primary	Doctor	1-5years	West medicine	Yes	Neutral	very much agree	Neutral	Neutral	Yes	Hospital training					Yes	Unharmful and should be tried
341	man	31-40	Middle	Doctor	6-10years	Chinese medicine	Yes	Somewhat agree	Somewhat agree	Somewhat agree	Somewhat agree	Yes	Hospital training			Social media platforms (such as WeChat)		Yes	Effectiveness
342	man	41-50	Primary	Doctor	16-20years	Chinese medicine	Yes	very much agree	very much disagree	very much agree	very much agree	Yes			Conferences	Social media platforms (such as WeChat)	Others	Yes	Unharmful and should be tried
343	man	31-40	Primary	Doctor	6-10years	West medicine	Yes	Neutral	very much agree	Neutral	Neutral	Yes	Hospital training		Conferences	Social media platforms (such as WeChat)		Yes	Unharmful and should be tried
344	woman	21-30	Middle	Nurse	6-10years	West medicine	Yes	Neutral	Somewhat agree	Neutral	Neutral	No				Social media platforms (such as WeChat)		Yes	Unharmful and should be tried
345	woman	21-30	Primary	Nurse	1-5years	West medicine	No	very much agree	very much agree	very much agree	very much agree	No	Hospital training	Academic journals		Social media platforms (such as WeChat)		Yes	Unharmful and should be tried
346	woman	21-30	Primary	Nurse	1-5years	Chinese medicine	No	Somewhat agree	Neutral	Somewhat agree	Somewhat agree	No	Hospital training			Social media platforms (such as WeChat)		Yes	Effectiveness
347	woman	41-50	Advanced	Doctor	16-20years	West medicine	Yes	Neutral	very much agree	Somewhat agree	Neutral	Yes	Hospital training			Social media platforms (such as WeChat)		No		inefficiency
348	woman	41-50	Advanced	Doctor	16-20years	West medicine	Yes	Neutral	Somewhat agree	Neutral	Neutral	Yes	Hospital training	Academic journals	Conferences	Social media platforms (such as WeChat)		Yes	Unharmful and should be tried
349	man	41-50	Advanced	Doctor	21years and above	Chinese medicine	Yes	very much agree	very much agree	very much agree	very much agree	Yes	Hospital training	Academic journals	Conferences	Social media platforms (such as WeChat)		Yes	Effectiveness
350	woman	21-30	Primary	Doctor	1-5years	Chinese medicine	Yes	Neutral	Neutral	Somewhat agree	Somewhat agree	No		Academic journals		Social media platforms (such as WeChat)		Yes	Effectiveness
351	man	31-40	Advanced	Doctor	16-20years	Chinese medicine	Yes	very much agree	very much agree	very much agree	very much agree	Yes	Hospital training			Social media platforms (such as WeChat)		Yes	Unharmful and should be tried
352	woman	21-30	Primary	Nurse	1-5years	West medicine	Yes	Neutral	Neutral	Somewhat agree	Somewhat agree	Yes	Hospital training			Social media platforms (such as WeChat)		Yes	Unharmful and should be tried
353	woman	21-30	Primary	Nurse	1-5years	West medicine	Yes	Somewhat disagree	Somewhat agree	very much agree	Somewhat agree	No				Social media platforms (such as WeChat)		Yes	Unharmful and should be tried
354	man	31-40	Advanced	Doctor	6-10years	Chinese medicine	Yes	very much agree	very much agree	very much agree	very much agree	Yes					Others	Yes	Effectiveness
355	woman	41-50	Advanced	Nurse	21years and above	West medicine	No	Neutral	Neutral	Neutral	Neutral	Yes	Hospital training	Academic journals		Social media platforms (such as WeChat)		Yes	Unharmful and should be tried
356	woman	21-30	Primary	Nurse	6-10years	West medicine	Yes	very much agree	very much agree	very much agree	very much agree	Yes	Hospital training	Academic journals	Conferences	Social media platforms (such as WeChat)		Yes	Unharmful and should be tried
357	woman	21-30	Primary	Doctor	1-5years	West medicine	No	Somewhat agree	very much agree	Neutral	Somewhat agree	Yes	Hospital training	Academic journals		Social media platforms (such as WeChat)		Yes	Unharmful and should be tried
358	man	51 and above	Advanced	Doctor	21years and above	Chinese medicine	Yes	very much agree	very much agree	Somewhat agree	very much agree	Yes					Others	Yes	Effectiveness
359	woman	21-30	Primary	Nurse	6-10years	West medicine	Yes	Somewhat agree	Somewhat agree	Somewhat agree	Somewhat agree	Yes	Hospital training			Social media platforms (such as WeChat)		Yes	Unharmful and should be tried
360	woman	31-40	Primary	Doctor	11-15years	Chinese medicine	Yes	very much agree	Neutral	Somewhat agree	very much agree	Yes	Hospital training					Yes	Effectiveness
361	woman	31-40	Middle	Doctor	6-10years	West medicine	Yes	Somewhat agree	Somewhat agree	Neutral	very much agree	Yes				Social media platforms (such as WeChat)		Yes	Unharmful and should be tried
362	woman	31-40	Middle	Doctor	6-10years	Chinese medicine	Yes	very much agree	very much agree	very much agree	very much agree	Yes	Hospital training			Social media platforms (such as WeChat)		Yes	Effectiveness
363	woman	51 and above	Middle	Doctor	21years and above	West medicine	Yes	Somewhat agree	Somewhat agree	very much agree	very much agree	Yes	Hospital training			Social media platforms (such as WeChat)		Yes	Unharmful and should be tried
364	man	51 and above	Middle	Doctor	21years and above	Chinese medicine	Yes	Somewhat agree	Neutral	very much agree	Somewhat agree	Yes	Hospital training	Academic journals		Social media platforms (such as WeChat)		Yes	Effectiveness
365	man	31-40	Middle	Doctor	6-10years	Chinese medicine	Yes	very much agree	very much agree	very much agree	very much agree	Yes	Hospital training					Yes	Unharmful and should be tried
366	man	41-50	Advanced	Doctor	16-20years	West medicine	Yes	Somewhat disagree	Somewhat disagree	Neutral	Somewhat disagree	Yes	Hospital training			Social media platforms (such as WeChat)	Others	Yes	Unharmful and should be tried
367	man	41-50	Advanced	Doctor	21years and above	Chinese medicine	No	very much agree	Somewhat agree	very much agree	very much agree	Yes					Others	Yes	Unharmful and should be tried
368	woman	31-40	Middle	Doctor	1-5years	Chinese medicine	Yes	Somewhat agree	very much disagree	very much agree	very much agree	Yes	Hospital training			Social media platforms (such as WeChat)		Yes	Effectiveness
369	woman	31-40	Middle	Doctor	6-10years	Chinese medicine	Yes	very much agree	very much agree	Somewhat agree	Somewhat agree	Yes	Hospital training			Social media platforms (such as WeChat)		No		harmful
370	man	41-50	Advanced	Doctor	21years and above	West medicine	Yes	Neutral	Somewhat agree	Somewhat agree	Neutral	Yes			Conferences			No		harmful
371	man	31-40	Middle	Doctor	6-10years	Chinese medicine	Yes	very much agree	very much agree	very much agree	very much agree	Yes	Hospital training			Social media platforms (such as WeChat)		Yes	Effectiveness
372	woman	31-40	Middle	Doctor	6-10years	Chinese medicine	Yes	very much agree	Somewhat agree	Somewhat agree	Somewhat agree	Yes				Social media platforms (such as WeChat)		No		inefficiency
373	woman	31-40	Middle	Doctor	6-10years	Chinese medicine	Yes	very much agree	very much agree	Neutral	very much agree	Yes	Hospital training			Social media platforms (such as WeChat)		Yes	Effectiveness
374	woman	51 and above	Advanced	Doctor	21years and above	West medicine	Yes	very much agree	Somewhat agree	very much agree	very much agree	Yes	Hospital training			Social media platforms (such as WeChat)		Yes	Effectiveness
375	woman	51 and above	Advanced	Doctor	21years and above	West medicine	No	Neutral	very much agree	Somewhat agree	Somewhat agree	Yes	Hospital training			Social media platforms (such as WeChat)		Yes	Unharmful and should be tried
376	man	41-50	Primary	Doctor	16-20years	Chinese medicine	Yes	very much agree	very much agree	very much agree	very much agree	Yes		Academic journals		Social media platforms (such as WeChat)		Yes	Effectiveness
377	woman	41-50	Middle	Doctor	21years and above	West medicine	Yes	Somewhat agree	very much agree	Somewhat agree	Somewhat agree	Yes				Social media platforms (such as WeChat)		Yes	Effectiveness
378	man	51 and above	Advanced	Doctor	21years and above	Chinese medicine	Yes	very much agree	very much agree	very much agree	Somewhat agree	Yes		Academic journals		Social media platforms (such as WeChat)		Yes	Effectiveness
379	woman	31-40	Advanced	Doctor	16-20years	West medicine	No	Neutral	Somewhat agree	Somewhat agree	Neutral	No				Social media platforms (such as WeChat)		Yes	Unharmful and should be tried
380	man	41-50	Advanced	Doctor	21years and above	West medicine	Yes	Neutral	very much disagree	Somewhat agree	Neutral	Yes				Social media platforms (such as WeChat)		Yes	Unharmful and should be tried
381	man	41-50	Advanced	Doctor	21years and above	West medicine	No	Neutral	very much agree	Somewhat agree	very much agree	No	Hospital training			Social media platforms (such as WeChat)		Yes	Unharmful and should be tried
382	woman	51 and above	Advanced	Doctor	21years and above	West medicine	No	Neutral	Somewhat agree	Somewhat agree	Neutral	Yes	Hospital training					Yes	Unharmful and should be tried
383	man	51 and above	Advanced	Doctor	21years and above	West medicine	No	Somewhat agree	Somewhat agree	Somewhat agree	very much agree	No				Social media platforms (such as WeChat)		Yes	Effectiveness
384	woman	51 and above	Advanced	Doctor	21years and above	West medicine	No	Somewhat agree	very much agree	Neutral	Somewhat agree	No				Social media platforms (such as WeChat)		No		inefficiency
385	woman	41-50	Advanced	Doctor	16-20years	West medicine	No	Somewhat agree	very much agree	very much agree	very much agree	Yes	Hospital training	Academic journals	Conferences	Social media platforms (such as WeChat)		Yes	Effectiveness
386	woman	31-40	Primary	Doctor	6-10years	West medicine	No	Neutral	Somewhat agree	Neutral	Somewhat agree	Yes	Hospital training			Social media platforms (such as WeChat)		Yes	Unharmful and should be tried
387	woman	21-30	Primary	Nurse	1-5years	West medicine	No	Neutral	very much agree	very much agree	very much agree	No	Hospital training			Social media platforms (such as WeChat)	Others	Yes	Unharmful and should be tried
388	woman	51 and above	Advanced	Doctor	21years and above	West medicine	No	Neutral	very much agree	Somewhat agree	Neutral	Yes	Hospital training	Academic journals	Conferences	Social media platforms (such as WeChat)		No		inefficiency
389	man	51 and above	Advanced	Doctor	21years and above	West medicine	No	very much agree	very much agree	very much agree	Somewhat agree	Yes				Social media platforms (such as WeChat)		Yes	Unharmful and should be tried
390	man	41-50	Advanced	Doctor	21years and above	West medicine	No	Neutral	very much agree	Neutral	Neutral	Yes	Hospital training			Social media platforms (such as WeChat)		No		inefficiency
391	man	51 and above	Advanced	Doctor	21years and above	West medicine	No	Somewhat agree	very much agree	Somewhat agree	Somewhat agree	Yes	Hospital training		Conferences	Social media platforms (such as WeChat)		No		harmful
392	woman	41-50	Middle	Doctor	21years and above	West medicine	No	Neutral	Neutral	Neutral	Neutral	No				Social media platforms (such as WeChat)		Yes	Unharmful and should be tried
393	woman	31-40	Primary	Doctor	6-10years	Chinese medicine	Yes	very much agree	Somewhat agree	very much agree	very much agree	Yes	Hospital training			Social media platforms (such as WeChat)		Yes	Effectiveness
394	woman	51 and above	Advanced	Doctor	21years and above	West medicine	Yes	Somewhat agree	Neutral	Somewhat agree	Somewhat agree	Yes	Hospital training			Social media platforms (such as WeChat)		Yes	Effectiveness
395	woman	21-30	Primary	Doctor	1-5years	West medicine	Yes	Somewhat agree	Somewhat agree	Somewhat agree	Somewhat agree	Yes	Hospital training			Social media platforms (such as WeChat)		Yes	Effectiveness
396	man	31-40	Middle	Doctor	6-10years	Chinese medicine	Yes	very much agree	Somewhat agree	very much agree	very much agree	Yes	Hospital training			Social media platforms (such as WeChat)		Yes	Effectiveness
397	woman	21-30	Primary	Doctor	1-5years	West medicine	Yes	Neutral	very much agree	Somewhat agree	Neutral	Yes	Hospital training			Social media platforms (such as WeChat)		Yes	Unharmful and should be tried
398	man	41-50	Advanced	Doctor	21years and above	West medicine	Yes	Neutral	Neutral	Somewhat agree	Somewhat agree	Yes	Hospital training					Yes	Unharmful and should be tried
399	man	41-50	Advanced	Doctor	21years and above	West medicine	No	Neutral	very much agree	Neutral	Neutral	No			Conferences	Social media platforms (such as WeChat)		Yes	Unharmful and should be tried
400	woman	21-30	Primary	Nurse	1-5years	West medicine	Yes	very much agree	Neutral	Somewhat agree	very much agree	No	Hospital training	Academic journals	Conferences			Yes	Effectiveness
401	woman	21-30	Primary	Doctor	1-5years	Chinese medicine	Yes	very much agree	Neutral	very much agree	very much agree	Yes				Social media platforms (such as WeChat)		Yes	Effectiveness
